# Supplementary material for: Divergent Inflammatory Profiles but No Predictive Biomarkers of Psychiatric Sequelae After Viral Infection: A 12-Month Cohort Study
Source: Int J Mol Sci. 2026 Feb 9;27(4):1670. doi: 10.3390/ijms27041670 (PMC12940611; doi:10.3390/ijms27041670)
Supplement: Supplementary file 1 [file ijms-27-01670-s001.zip]

Archive with 1 entries (1 files):
- ijms-4087943-supplementary.pdf
